# Supplementary material for: Developing an eco-bio-social conceptual framework for dengue virus transmission in Latin America and the Caribbean: An e-Delphi study
Source: PLOS Glob Public Health. 2025 Sep 16;5(9):e0004115. doi: 10.1371/journal.pgph.0004115 (PMC12440196; doi:10.1371/journal.pgph.0004115)
Supplement: S1 Table — Minimal dataset. (XLSX) [file pgph.0004115.s003.xlsx]

## Sheet: 1 P1
Ecological	Relevent	Less relevent
Seasonal weather oscillations	11	0
Urban microclimatic oscillations	11	0
Meteorological factors	9	2
Climate change	8	3
Vegetation & land cover	7	3
El Niño Southern Oscillations (ENSO)	7	3
Topographical characteristics	5	5
Biological
Vectorial capacity & competence	10	0
Extrinsic incubation period	8	2
Vector evolution	5	5
Vector competition & predation	5	5
Serotype competition	4	6
Pathogen evolution	1	7
Social
Urbanization & land use	10	0
Human population density	9	1
Human mobility & migration	7	1
Socioeconomic vulnerability	8	2
Community cultural practices	7	2
Household assets & infrastructure	7	2
Public health infrastructure and services	7	3
Human activity	6	4
Individual socioeconomic status	6	4
Household compositional arrangement	5	5
Age	2	8
Sex and gender	2	8

## Sheet: 1 P2
Participants	1.1 This framework appropriately considers the setting context and timeline from which the data were retrieved from the literature review	1.2 This framework accurately illustrates the ecological factors associated with dengue virus transmission and epidemiological outcomes in the setting context﻿	1.3 This framework accurately illustrates the biological factors associated with dengue virus transmission and epidemiological outcomes in the setting context	1.4 This framework accurately illustrates the social factors associated with dengue virus transmission and epidemiological outcomes in the setting context	1.5 This framework accurately illustrates the external factors in the dashed, peripheral boxes (i.e., policy and program actions) associated with dengue virus transmission and epidemiological outcomes in the setting context	1.6 The relational prepositions of this framework are linked in a cohesive way	1.7 The components of this framework are efficiently integrated	1.8 The geosocial scales of analysis are functionally relevant for the interpretation of this framework	1.9 The interpretation of the eco-bio-social conceptual framework is sufficiently substantiated	1.10 The components of this framework consistently reflect a logical translation of diverse perspectives
6S9U	7	6	6	6	5	7	7	7	6	7
VV9Z	5	7	7	7	7	7	7	7	7	7
UGZW	6	7	1	6	5	6	6	6	6	6
D7OX	6	6	6	6	6	3	5	5	6	5
2VBY	7	7	6	-	-	-	-	-	-	-
GNUC	2	2	2	2	2	3	3	2	2	2
XMNE	7	6	-	-	-	-	-	-	-	-
J0C3	6	6	6	6	6	7	7	6	6	6
8LZV	6	6	6	6	6	6	6	6	6	6
W1RL	5	5	5	5	5	6	4	6	6	6

## Sheet: 2 P1
Participants (importance)	Seasonal weather oscillations and meteorological factors	Vegetation / land cover	El Niño Southern Oscillations (ENSO)	Climate change	Urban microclimatic oscillations	Extrinsic incubation period	Serotype competition	Vector evolution	Vector competition /predation	Vectorial capacity /competence	Urbanization / land use	Human population density	Human activity	Human mobility /migration	Community cultural practices	Household assets /infrastructure	Household compositional arrangement	Socioeconomic vulnerability	Individual socioeconomic status	Public health infrastructure/ services
VV9Z	5	5	5	5	5	4	2	3	4	4	5	5	5	5	5	5	5	5	5	5
D7OX	5	4	3	5	5	5	3	4	4	5	5	4	4	4	3	4	5	5	3	4
GNUC	4	4	4	4	4	5	2	2	3	3	5	5	4	5	4	3	2	5	5	5
J0C3	5	4	5	5	5	5	5	3	4	4	5	3	5	4	5	3	4	3	3	4
KQX2	5	4	5	5	3	5	3	5	5	3	4	5	3	4	4	4	3	5	5	5
8LZV	4	5	3	4	5	5	4	5	4	5	5	5	5	3	4	5	5	-	4	4
W1RL	5	4	3	3	3	5	4	4	3	4	4	5	5	4	3	4	4	5	3	3
Participants (operationality)	Seasonal weather oscillations and meteorological factors	Vegetation / land cover	El Niño Southern Oscillations (ENSO)	Climate change	Urban microclimatic oscillations	Extrinsic incubation period	Serotype competition	Vector evolution	Vector competition /predation	Vectorial capacity /competence	Urbanization / land use	Human population density	Human activity	Human mobility /migration	Community cultural practices	Household assets /infrastructure	Household compositional arrangement	Socioeconomic vulnerability	Individual socioeconomic status	Public health infrastructure/ services
VV9Z	2	3	1	2	3	1	2	2	2	2	5	5	4	3	2	3	3	3	3	5
D7OX	1	3	1	1	3	1	2	3	3	3	3	3	3	3	3	4	3	4	4	4
A62F	1	4	2	3	1	2	3	3	3	3	3	3	4	3	4	4	3	4	3	5
GNUC	2	2	3	2	4	4	-	2	2	2	4	3	4	3	4	3	4	3	3	4
M44O	5	4	4	4	3	3	3	3	2	2	4	5	3	4	3	4	4	4	4	5
KQX2	2	4	2	2	4	4	4	2	4	2	5	3	4	4	5	5	4	4	4	5
W1RL	3	1	1	3	1	1	1	4	1	1	4	5	3	4	1	4	4	3	3	4

## Sheet: 2 P2
Participants	1.1 This framework appropriately considers the setting context and timeline from which the data were retrieved from the literature review	1.2 This framework accurately illustrates the ecological factors associated with dengue virus transmission and epidemiological outcomes in the setting context﻿	1.3 This framework accurately illustrates the biological factors associated with dengue virus transmission and epidemiological outcomes in the setting context	1.4 This framework accurately illustrates the social factors associated with dengue virus transmission and epidemiological outcomes in the setting context	1.5 This framework accurately illustrates the external factors in the dashed, peripheral boxes (i.e., policy and program actions) associated with dengue virus transmission and epidemiological outcomes in the setting context	1.6 The relational prepositions of this framework are linked in a cohesive way	1.7 The components of this framework are efficiently integrated	1.8 The geosocial scales of analysis are functionally relevant for the interpretation of this framework	1.9 The interpretation of the eco-bio-social conceptual framework is sufficiently substantiated	1.10 The components of this framework consistently reflect a logical translation of diverse perspectives
VV9Z	5	7	7	7	7	7	7	7	7	7
D7OX	6	6	6	5	6	3	5	5	5	5
A62F	5	6	6	6	6	6	6	6	6	6
GNUC	4	2	1	1	2	2	2	2	2	2
J0C3	6	6	6	6	6	7	7	7	6	6
8LZV	7	6	6	6	6	6	6	6	7	6
W1RL	5	5	5	5	5	6	4	6	6	6
M44O	6	7	6	5	6	6	6	7	7	7
KQX2	6	6	6	6	6	6	6	6	6	6

## Sheet: 2 P4
Participants	2.1 The presented policy and programmatic opportunities can be applied to countries and territories of Latin America and Caribbean.	2.2 The presented policy and programmatic opportunities can be useful to governments and organizations in Latin America and the Caribbean.	2.3 The presented policy and programmatic opportunities can improve dengue prevention and control in Latin America and the Caribbean.	2.4 The presented policy and programmatic opportunities can be equitably implemented in Latin America and the Caribbean.	2.5 The presented policy and programmatic opportunities can be sustainability implemented in Latin America and the Caribbean.	2.6 The presented policy and programmatic opportunities can be generalizable to many or all countries and territories in Latin America and the Caribbean	2.7 The presented policy and programmatic opportunities can be generalizable for other Aedes-transmissible diseases in Latin America and the Caribbean	2.8 The presented policy and programmatic opportunities can be politically feasible in Latin America and the Caribbean.	2.9 The presented policy and programmatic opportunities can be technically feasible in Latin America and the Caribbean.	2.10 The presented policy and programmatic opportunities can be administratively feasible in Latin America and the Caribbean.	2.11 The presented policy and programmatic opportunities can be socially acceptable by communities in Latin America and the Caribbean.	2.12 The presented policy and programmatic opportunities can be politically acceptable by communities in Latin America and the Caribbean.
VV9Z	5	7	7	4	5	5	5	5	5	5	5	5
D7OX	5	5	6	3	3	3	5	3	5	3	6	3
A62F	6	6	6	6	6	6	5	6	5	5	7	7
GNUC	2	2	2	3	2	2	2	2	2	2	2	2
J0C3	7	7	7	2	2	2	7	2	2	2	6	6
M44O	6	5	7	6	7	6	7	6	7	6	6	6
KQX2	6	6	6	6	4	6	6	6	6	6	6	6
8LZV	7	7	7	7	7	7	5	7	7	7	6	7
W1RL	5	6	6	2	5	3	3	6	6	6	6	6

## Sheet: 3 P1
Participants	1.1 This framework appropriately considers the setting context and timeline from which the data were retrieved from the literature review	1.2 This framework accurately illustrates the ecological factors associated with dengue virus transmission and epidemiological outcomes in the setting context﻿	1.3 This framework accurately illustrates the biological factors associated with dengue virus transmission and epidemiological outcomes in the setting context	1.4 This framework accurately illustrates the social factors associated with dengue virus transmission and epidemiological outcomes in the setting context	1.5 This framework accurately illustrates the external factors in the dashed, peripheral boxes (i.e., policy and program actions) associated with dengue virus transmission and epidemiological outcomes in the setting context	1.6 The relational prepositions of this framework are linked in a cohesive way	1.7 The components of this framework are efficiently integrated	1.8 The geosocial scales of analysis are functionally relevant for the interpretation of this framework	1.9 The interpretation of the eco-bio-social conceptual framework is sufficiently substantiated	1.10 The components of this framework consistently reflect a logical translation of diverse perspectives
D7OX	6	6	6	6	6	6	6	6	6	6
A62F	6	7	7	7	7	7	7	7	7	7
2VBY	6	6	6	6	6	6	6	6	6	6
GNUC	4	2	1	1	2	2	2	2	2	2
J0C3	7	7	7	7	7	7	7	7	7	7
M44O	6	6	6	6	6	7	6	6	7	7
KQX2	6	6	6	6	6	6	6	6	6	6
8LZV	7	6	6	6	6	6	6	6	7	6
